# Supplementary material for: Role of Chiral Configuration in the Photoinduced Interaction of D- and L-Tryptophan with Optical Isomers of Ketoprofen in Linked Systems
Source: Int J Mol Sci. 2021 Jun 8;22(12):6198. doi: 10.3390/ijms22126198 (PMC8227724; doi:10.3390/ijms22126198)
Supplement: Supplementary file 1 [file ijms-22-06198-s001.zip]

Archive with 1 entries (1 files):
- ijms-1246617-supplementary.pdf
